# Supplementary material for: Accuracy and Validity of Resting Energy Expenditure Predictive Equations in Middle-Aged Adults
Source: Nutrients. 2018 Nov 2;10(11):1635. doi: 10.3390/nu10111635 (PMC6266118; doi:10.3390/nu10111635)
Supplement: Supplementary file 1 [file nutrients-10-01635-s001.zip]

Archive with 5 entries (3 files):
- nutrients-366954-SI/
- nutrients-366954-SI/Supplementary files/
- nutrients-366954-SI/Supplementary files/File S1.xlsx
- nutrients-366954-SI/Supplementary files/Table S1.docx
- nutrients-366954-SI/Supplementary files/Table S2.docx
