# Supplementary material for: Accuracy and Validity of Resting Energy Expenditure Predictive Equations in Middle-Aged Adults
Source: Nutrients. 2018 Nov 2;10(11):1635. doi: 10.3390/nu10111635 (PMC6266118; doi:10.3390/nu10111635)
Supplement: Supplementary file 1 [file nutrients-10-01635-s001.zip › nutrients-366954-SI/Supplementary files/File S1.xlsx]

## Sheet: Excelsheet
Determination of resting energy expenditure and estimated energy requirement by predictive equations in middle-aged adults
The present calculator has been developed by the EFFECTS262 “Evaluación Funcional y Fisiología del Ejercicio” research group. Department of Physiology Faculty of Medicine, University of Granada
April 9th, 2018

## Sheet: Individual data
Determination of resting energy expenditure and estimated energy requirement by predictive equations in middle-aged adults
The present calculator has been developed by the EFFECTS262 “Evaluación Funcional y Fisiología del Ejercicio” research group. Department of Physiology Faculty of Medicine, University of Granada
April 9th, 2018
Sex		Introduce the participant´s sex (Men=0 / Women=1)	0				BC			1	Men	30-60y: 11.3*Weight–16*HTM+901	11.3* Weight–16* Height + 901	FAO/WHO/UNU. Energy and protein requirements. Geneva, Switzerland: World Health Organ Tech Rep Ser, 1985.
			1							2	Men	>60y: 8.8*WT+1128*HTM–1071	8.8 * Weight + 1128 * Height–1071	FAO/WHO/UNU. Energy and protein requirements. Geneva, Switzerland: World Health Organ Tech Rep Ser, 1985.
Age		Introduce the participant´s age in years (between 40 and 65 years)					No BC	Normal-Weight	FAO/WHO/UNU (1985)	3	Women	30-60y: 8.7*WT–25*HTM+865	8,7 * Weight - 25 * Height + 865	FAO/WHO/UNU. Energy and protein requirements. Geneva, Switzerland: World Health Organ Tech Rep Ser, 1985.
										4	Women	>60y: 9.2*WT+637*HTM–302	9,2 * Weight + 637 * Height - 302	FAO/WHO/UNU. Energy and protein requirements. Geneva, Switzerland: World Health Organ Tech Rep Ser, 1985.
Weight		Introduce the participant´s weight in kilograms (between 40 and 140 kg)	0				BC
Height		Introduce the participant´s height in meters (between 1.40 and 2.00 m)					No BC			5	Men	293*WT0.4330– 5.92*AGE	293 * Weight ^ 0.4330– 5.92*Age	Livingston EH, Kohlstadt I. Simplified resting metabolic rate-predicting formulas for normal-sized and obese individuals. Obes Res. 2005 Jul;13(7):1255–62.
			BMI CAT				BC	Overweight	Livingston & Kohlstadt (2005)	6	Women	248*WT0.4356–5.09*AGE	48*Weight ^ 0.4356–5.09*Age	Livingston EH, Kohlstadt I. Simplified resting metabolic rate-predicting formulas for normal-sized and obese individuals. Obes Res. 2005 Jul;13(7):1255–62.
Body mass index		Introduce the participant´s weight and height	3
							No BC
Fat free mass		Introduce the participant´s fat free mass in kilograms	0	0			BC
Fat mass		Introduce the participant´s fat mass in kilograms	0	0			No BC	Obese	Owen et al. (1986)	7	Men	WT*10.2+879	Weight *10.2+879	Owen OE, Holup JL, D’Alessio DA, Craig ES, Polansky M, Smalley KJ, et al. A reappraisal of the caloric requirements of men. Am J Clin Nutr. 1987 Dec;46(6):875–85.
										8	Women	WT*7.18+795	Weight *7.18+795	Owen OE, Kavle E, Owen RS, Polansky M, Caprio S, Mozzoli MA, et al. A reappraisal of caloric requirements in healthy women. Am J Clin Nutr. 1986 Jul;44(1):1–19.
Resting Energy Expenditure estimation					FALSO		BC
Reference							No BC
									0	FAO/WHO/UNU (1985)	11.3* Weight–16* Height + 901
Estimated Energy Requirement									FALSO	FAO/WHO/UNU (1985)	8.8 * Weight + 1128 * Height–1071
									FALSO	FAO/WHO/UNU (1985)	8,7 * Weight - 25 * Height + 865
Physical activity habits		Introduce 1-5 in cell B24 considering the participant´s physical activity habits (see conditions below)							FALSO	FAO/WHO/UNU (1985)	9,2 * Weight + 637 * Height - 302
									FALSO	Livingston & Kohlstadt (2005)	293 * Weight ^ 0.4330– 5.92*Age
	1= Sedentary (very physically inactive, inactive in both work and leisure)				1				FALSO	Livingston & Kohlstadt (2005)	48*Weight ^ 0.4356–5.09*Age
	2= Lightly active (the daily routine includes some walking or intense exercise once or twice per week)				2				Weight *10.2+879	Owen et al. (1986)	Weight *10.2+879
	3= Moderately active (intense exercise lasting 20–45 minutes at least three times per week, or a job with a lot of walking, or a moderate intensity job)				3				FALSO	Owen et al. (1986)	Weight *7.18+795
	4= Very Active (intense exercise lasting at least an hour per day, or a heavy physical job, such as a mail carrier, or an athlete in training)				4
	5=Extremely active (an athlete on an unstoppable training schedule or a very demanding job, such as working in the armed forces or shoveling coal)				5
Reference	Energy Requirements of Adults, Report of a Joint FAO/WHO/UNU Expert Consultation (http://www.fao.org/docrep/007/y5686e/y5686e07.htm)

## Sheet: Data Base
Determination of resting energy expenditure and estimated energy requirement by predictive equations in middle-aged adults														0
The present calculator has been developed by the EFFECTS262 “Evaluación Funcional y Fisiología del Ejercicio” research group. Department of Physiology Faculty of Medicine, University of Granada														1
April 9th, 2018
ID	Sex	Age	Weight	Height	Body mass index	Fat Free Mass	Fat mass	Physical activity habits	Resting Energy Expenditure 1	Equation 1	Reference abb 1	Reference 1	Estimated Energy requirements 1
																1	Men	30-60y: 11.3*Weight–16*HTM+901	11.3* Weight–16* Height + 901	FAO/WHO/UNU. Energy and protein requirements. Geneva, Switzerland: World Health Organ Tech Rep Ser, 1985.
																2	Men	>60y: 8.8*WT+1128*HTM–1071	8.8 * Weight + 1128 * Height–1071	FAO/WHO/UNU. Energy and protein requirements. Geneva, Switzerland: World Health Organ Tech Rep Ser, 1985.
															FAO/WHO/UNU (1985)	3	Women	30-60y: 8.7*WT–25*HTM+865	8,7 * Weight - 25 * Height + 865	FAO/WHO/UNU. Energy and protein requirements. Geneva, Switzerland: World Health Organ Tech Rep Ser, 1985.
																4	Women	>60y: 9.2*WT+637*HTM–302	9,2 * Weight + 637 * Height - 302	FAO/WHO/UNU. Energy and protein requirements. Geneva, Switzerland: World Health Organ Tech Rep Ser, 1985.
																5	Men	293*WT0.4330– 5.92*AGE	293 * Weight ^ 0.4330– 5.92*Age	ivingston EH, Kohlstadt I. Simplified resting metabolic rate-predicting formulas for normal-sized and obese individuals. Obes Res. 2005 Jul;13(7):1255–62.
															Livingston & Kohlstadt (2005)	6	Women	248*WT0.4356–5.09*AGE	48*Weight ^ 0.4356–5.09*Age	Livingston EH, Kohlstadt I. Simplified resting metabolic rate-predicting formulas for normal-sized and obese individuals. Obes Res. 2005 Jul;13(7):1255–62.
															Owen et al. (1986)	7	Men	WT*10.2+879	Weight *10.2+879	Owen OE, Holup JL, D’Alessio DA, Craig ES, Polansky M, Smalley KJ, et al. A reappraisal of the caloric requirements of men. Am J Clin Nutr. 1987 Dec;46(6):875–85.
																8	Women	WT*7.18+795	Weight *7.18+795	Owen OE, Kavle E, Owen RS, Polansky M, Caprio S, Mozzoli MA, et al. A reappraisal of caloric requirements in healthy women. Am J Clin Nutr. 1986 Jul;44(1):1–19.

## Sheet: Decision tree
Determination of resting energy expenditure and estimated energy requirement by predictive equations in middle-aged adults											0
The present calculator has been developed by the EFFECTS262 “Evaluación Funcional y Fisiología del Ejercicio” research group. Department of Physiology Faculty of Medicine, University of Granada											1
April 9th, 2018
Figure 3. Decision tree to select a resting energy expenditure predictive equation by on weight status. “_a” refers to predictive equations which required only anthropometric parameters to calculate REE, and “_ht” refers to predictive equations which are proposed by the same author and include height. Abbreviations: M: Men; F: Women; W: Weight; H: Height; A: Age; y: years.
